# Supplementary material for: Severe Scrub Typhus with Acute Kidney Injury: Urine PCR Evidence from an East Coast Malaysian Cluster
Source: Trop Med Infect Dis. 2025 Jul 25;10(8):208. doi: 10.3390/tropicalmed10080208 (PMC12389770; doi:10.3390/tropicalmed10080208)
Supplement: Supplementary file 1 [file tropicalmed-10-00208-s001.zip › Supplementary Table S1.xlsx]

## Sheet: Sheet1
Supplementary Table S1. List of 57 tsa56 genes and their information used in this study
Strain name	Isolation Host	Isolated location	Isolated Year	Genotype	Accession no.
Inha-B201883-1	Human	Korea	2009	Boryong	HQ660198
S0617100	Human	Cambodia	2009	Gilliam	HQ718421
Kaisei	Human	Japan	1993	GilliamA	JX235719
Hualien-1	Human	Taiwan	2002	GilliamB	AY243357
Taitung-2	Human	Taiwan	2002	GilliamC	AY335819
T1015340Sp	Human	Cambodia	2010	GilliamC	HQ718439
UT196	Human	Thailand	2004	GilliamC	EF213079
S1006257	Human	Cambodia	2008	GilliamC	HQ718426
61QN	Human	Vietnam	2009	GilliamC	HQ718460
CMCOT2	Human	India	2021	Karp	OK642783
T0224198	Human	Cambodia	2009	KarpA	HQ718432
Jin2012	Human	China	2012	KarpA	KJ001159
KM0607h	Human	Taiwan	2006	KarpA	GQ332746
UT76	Human	Thailand	2003	KarpA	EF213078
UT150	Human	Thailand	2004	KarpA	EF213086
01QNg	Human	Vietnam	2009	KarpA	HQ718448
Taitung-6	Human	Taiwan	2002	KarpA	EF583448
UT167	Human	Thailand	2004	KarpA	EF213080
UT316	Human	Thailand	2004	KarpA	EF213082
UT332	Human	Thailand	2005	KarpA	EF213083
KM0605a	Human	Taiwan	2006	KarpA	GQ332742
S0915092	Human	Cambodia	2008	KarpA	HQ718423
05QN	Human	Vietnam	2009	KarpA	HQ718452
07QN	Human	Vietnam	2009	KarpA	HQ718454
Taitung-3	Human	Taiwan	2002	KarpA	AY357216
11QY87	Human	Vietnam	2009	KarpA	HQ718455
15QY87	Human	Vietnam	2009	KarpA	HQ718457
33BVKH	Human	Vietnam	2010	KarpA	HQ718458
13QY87	Human	Vietnam	2009	KarpA	HQ718456
06QN	Human	Vietnam	2009	KarpA	HQ718453
TP0708a	Human	Taiwan	2007	KarpA	GQ332745
TY0610a	Human	Taiwan	2006	KarpA	GQ332743
UT418	Human	Thailand	2005	KarpA	EF213090
S1020210	Human	Cambodia	2008	KarpA	HQ718428
T1121050	Human	Cambodia	2009	KarpA	HQ718446
S0902151	Human	Cambodia	2008	KarpA	HQ718422
S1007358	Human	Cambodia	2008	KarpA	HQ718427
05QNg	Human	Vietnam	2009	KarpA	HQ718451
RE416	Human	Malaysia	2023	KarpA	This study
Hualien-12	Human	Taiwan	2004	KarpB	DQ323176
UT176	Human	Thailand	2004	KarpB	EF213081
Je-Cheon	Human	Korea	NA	KarpC	AF430143
CBNU-20	Human	Korea	2010	KarpC	JQ898367
Taitung-7	Human	Taiwan	2004	KarpC	EU551148
UT213	Human	Thailand	2004	KarpC	EF213088
FPW1038	Human	Thailand	2004	KatoA	EF213087
Hualien-4	Human	Taiwan	2003	KatoA	AY714315
S0522327	Human	Cambodia	2008	KatoA	HQ718420
Omagari	Human	Japan	1990	KatoB	AF173040
Hualien-3	Human	Taiwan	2003	KatoB	AY636101
Taguchi	Human	Japan	1984	Kawasaki	AF173038
CH0711a	Human	Taiwan	2007	Saitama	GQ332749
Young-worl	Human	Korea	NA	Saitama	AF430141
Shimokoshi	Human	Japan	1980	Shimokoshi	M63381
Taitung-4	Human	Taiwan	2004	TA763	AY787232
45QN	Human	Vietnam	2009	TA763	HQ718459
CMCOT1	Human	India	2021	TA763	OK545864
